# Supplementary material for: Comprehensive Gene Panel Analysis of Biliary Tract Cancer Using Next-Generation Sequencing of Endoscopic Transpapillary Brushing/Biopsy/Aspiration Specimens: A Narrative Review
Source: Diagnostics (Basel). 2026 May 16;16(10):1516. doi: 10.3390/diagnostics16101516 (PMC13206024; doi:10.3390/diagnostics16101516)
Supplement: Supplementary file 1 [file diagnostics-16-01516-s001.zip]

Archive with 1 entries (1 files):
- diagnostics-4275446-supplementary.pdf
